# Supplementary material for: Prokaryotic taxonomy and functional diversity assessment of different sequencing platform in a hyper-arid Gobi soil in Xinjiang Turpan Basin, China
Source: Front Microbiol. 2023 Nov 14;14:1211915. doi: 10.3389/fmicb.2023.1211915 (PMC10682777; doi:10.3389/fmicb.2023.1211915)
Supplement: Supplementary file 1 [file Table_1.xls]

## Sheet: NovaSeq 6000
Table S1A. NovaSeq 6000 sequencing statististics of 16S rRNA gene reads affiliated with soil samples in FM, KMTG, and TKS.
Sample Name	Raw PE(#)	Clean Tags(#)	Effective Tags(#)	AvgLen(nt)	Q20	Q30	Effective%
TKS.1	81325	76046	63600	253	99.34	98	78.2
TKS.2	86331	83760	64219	253	99.44	98.25	74.39
TKS.3	88042	79047	60157	252	99.27	97.89	68.33
TKS.4	99722	93836	69116	253	99.25	97.8	69.31
TKS.5	85464	76344	63741	253	99.29	97.88	74.58
TKS.6	82530	73898	66606	253	99.28	97.86	80.71
TKS.7	89228	85655	61133	253	99.48	98.31	68.51
TKS.8	91311	86793	62197	253	99.28	97.89	68.12
FM.1	95010	83540	61046	253	99.49	98.31	64.25
FM.2	81136	75747	65765	253	99.32	97.98	81.06
FM.3	95421	92019	60343	252	99.22	97.69	63.24
FM.4	93491	89801	64426	253	99.3	97.93	68.91
FM.5	94527	89870	66325	253	99.26	97.84	70.17
FM.6	81661	79825	63228	253	99.44	98.22	77.43
FM.7	94154	89151	63906	252	99.29	97.89	67.87
FM.8	90590	83923	68006	253	99.32	97.95	75.07
KMTG.1	82475	74807	62002	253	99.32	97.95	75.18
KMTG.2	84488	77749	69547	253	99.35	98.03	82.32
KMTG.3	97479	90853	68259	253	99.29	97.93	70.02
KMTG.4	86890	84480	69218	253	99.33	98.03	79.66
KMTG.5	99818	93639	66164	253	99.19	97.62	66.28
KMTG.6	110547	104812	67313	253	99.47	98.3	60.89
KMTG.7	86170	83461	69137	252	99.36	98.11	80.23
KMTG.8	98675	97034	64649	253	99.48	98.32	65.52
Total	2176485	2046090	1560103

## Sheet: DNBSEQ-G400
Table S1B. DNBSEQ-G400 sequencing statististics of 16S rRNA gene reads affiliated with soil samples in FM, KMTG, and TKS.
Sample Name	Raw PE(#)	Clean Tags(#)	Effective Tags(#)	AvgLen(nt)	Q20	Q30	Effective%
TKS.1	110501	95194	88274	252	97.34	89.9	79.89
TKS.2	127452	98079	93310	252	97.35	90.49	73.21
TKS.3	107637	96774	92108	253	97.28	89.5	85.57
TKS.4	133436	92924	88310	252	96.88	89.6	66.18
TKS.5	131209	91088	86276	252	96.77	89.39	65.75
TKS.6	135596	101238	95319	252	96.61	88.67	70.3
TKS.7	117848	91315	85987	253	96.91	89.28	72.96
TKS.8	121415	89649	84764	252	96.76	89.55	69.81
FM.1	140782	97248	91301	252	97.09	89.72	64.85
FM.2	141680	92020	87209	252	96.77	89.46	61.55
FM.3	125218	89845	84231	252	97.16	89.76	67.27
FM.4	158896	94445	88605	252	96.69	89.11	55.76
FM.5	113962	92987	87608	253	97.17	89.79	76.87
FM.6	169105	99145	93211	252	96.92	89.8	55.12
FM.7	106569	94221	88812	253	97.56	90.65	83.34
FM.8	138470	103626	95587	253	96.89	89.62	69.03
KMTG.1	115993	96452	90412	252	96.8	89.16	77.95
KMTG.2	110089	89024	84525	252	97.1	90.01	76.78
KMTG.3	136660	99855	94626	253	97.02	89.92	69.24
KMTG.4	152099	99294	93671	252	96.81	89.64	61.59
KMTG.5	117436	92426	87207	252	97.31	90.35	74.26
KMTG.6	101775	90025	85723	253	97.72	90.82	84.23
KMTG.7	136506	93237	88480	253	97.11	89.88	64.82
KMTG.8	137722	95637	90964	252	97.21	90.03	66.05
Total	3088056	2275748	2146520
